# Supplementary material for: Experience of Implementing a Cross-Border Primary Care Cooperation Project During the COVID-19 Pandemic: A Qualitative Study
Source: Nurs Rep. 2025 May 20;15(5):178. doi: 10.3390/nursrep15050178 (PMC12114520; doi:10.3390/nursrep15050178)
Supplement: Supplementary file 1 [file nursrep-15-00178-s001.zip]

Archive with 1 entries (1 files):
- nursrep-3582517-supplementary.pdf
